# Supplementary material for: Sputnik V Effectiveness against Hospitalization with COVID-19 during Omicron Dominance
Source: Vaccines (Basel). 2022 Jun 13;10(6):938. doi: 10.3390/vaccines10060938 (PMC9227631; doi:10.3390/vaccines10060938)
Supplement: Supplementary file 1 [file vaccines-10-00938-s001.zip]

Archive with 1 entries (1 files):
- vaccines-1719160-supplementary.pdf
